# Supplementary material for: Evaluating Treatment Outcomes and Tuberculosis Infection Risks: A Comparative Study of Centralized Hospitalization vs. Home-Based Treatment
Source: Trop Med Infect Dis. 2024 May 18;9(5):119. doi: 10.3390/tropicalmed9050119 (PMC11125710; doi:10.3390/tropicalmed9050119)
Supplement: Supplementary file 1 [file tropicalmed-09-00119-s001.zip]

Archive with 4 entries (4 files):
- Medical records of PTB index cases for the retrospective review(chinese).xls
- Medical records of PTB index cases for the retrospective review.xls
- Questionnaire for the prospective cross sectional study (chinese).docx
- Questionnaire for the prospective cross sectional study.docx
