# Supplementary material for: Evaluating Treatment Outcomes and Tuberculosis Infection Risks: A Comparative Study of Centralized Hospitalization vs. Home-Based Treatment
Source: Trop Med Infect Dis. 2024 May 18;9(5):119. doi: 10.3390/tropicalmed9050119 (PMC11125710; doi:10.3390/tropicalmed9050119)
Supplement: Supplementary file 1 [file tropicalmed-09-00119-s001.zip › Medical records of PTB index cases for the retrospective review(chinese).xls]

## Sheet: Sheet1
ID	姓名	性别	年龄	住院天数>14天	入院日期	出院日期	诊断	治疗方案	主要合并症	治疗转归									规范管理率	规范服药率
										治愈	完成治疗	转耐药	不良反应	失访	失败	因非结核转出	因结核死亡（此部分纳入治疗转归统计但不行问卷调查）	因其他原因死亡（此部分纳入治疗转归统计但不行问卷调查）
1
2
3
