# Supplementary material for: Evaluating Treatment Outcomes and Tuberculosis Infection Risks: A Comparative Study of Centralized Hospitalization vs. Home-Based Treatment
Source: Trop Med Infect Dis. 2024 May 18;9(5):119. doi: 10.3390/tropicalmed9050119 (PMC11125710; doi:10.3390/tropicalmed9050119)
Supplement: Supplementary file 1 [file tropicalmed-09-00119-s001.zip › Medical records of PTB index cases for the retrospective review.xls]

## Sheet: Sheet1
ID	NAME	SEX	AGE	Hospital stay >14 days	admission date	date of discharge	diagnosis	Drug regimens	Major comorbidities	treatment outcome									Medication adherence rate
										Cure	treatment completed	drug resistance	adverse reaction	default	treatment failure	Transfer out	Death by tuberculosis	Death by other causes
1
2
3
